# Supplementary material for: Comparison of Methods for In-House Screening of HLA-B*57:01 to Prevent Abacavir Hypersensitivity in HIV-1 Care
Source: PLoS One. 2015 Apr 15;10(4):e0123525. doi: 10.1371/journal.pone.0123525 (PMC4398410; doi:10.1371/journal.pone.0123525)
Supplement: S2 Table — Primers and probes used in this study, including the specific annealing temperatures (Ta) for the qPCR. (XLSX) [file pone.0123525.s004.xlsx]

## Sheet: Blad1
name		sequence	allele/gene name	Ta °C	nM	reference
193F	forward	GCGAGTCCGAGGATGGCGCC	HLA-B*57:01 exon 2	61	500	(Dello-russo et al., 2011)
319R	reverse	GGAGCGCGATCCGCAGGTTCT	HLA-B*57:01 exon 2	61	500	(Dello-russo et al., 2011)
HLA 57:01 exon 2 probe	probe	/5'FAM/AACATGAAG/ZEN/GCCTCCGCGCAGACTTA/3'IABkFQ/	HLA-B*57:01 exon 2	61	20
345F	forward	GTCTCACATCATCCAGGTGATGT	HLA-B*57:01 exon 3	61	500	(Dello-russo et al., 2011)
419R	reverse	GACTGGTCATGCCCGCGGAG	HLA-B*57:01 exon 3	61	500	(Dello-russo et al., 2011)
HLA B57:01 exon 3 probe	probe	/5'FAM/ACGTCGCAG/ZEN/CCATACATCACCTGGATGATGT/3'IABkFQ/	HLA-B*57:01 exon 3	61	20
RnasePf	forward	AGATTTGGACCTGCGAGCG	RPP30	61	500	(De Spiegelaere et al., 2013)
RnasePR	reverse	GAGCGGCTGTCTCCACAAGT	RPP30	61	500	(De Spiegelaere et al., 2013)
RnaseP probe	probe	/5'HEX/TTCTGACCTGAAGGCTCTGCGCG/3'IABkFQ/	RPP30	61	200	(De Spiegelaere et al., 2013)
5BIn1-57	forward	GGGAGGAGCGAGGGGACCG/CCAC	HLA-B	68	300	(Dello-russo et al., 2011)
3BIn-3-37	reverse	GGAGGCCATCCCCGGCGACCTAT	HLA-B	68	300	(Dello-russo et al., 2011)
1F	forward	5'-/56-FAM/GTCTCACATCATCCAGGT-3'	HLA-B*57:01	63	1250	(Giardina et al., 2010)
2R	reverse	5'-ATCCTTGCCGTCGTAGGCGG-3'	HLA-B*57:01	63	500	(Giardina et al., 2010)
3R	reverse	5'-ATCCTTGCCGTCGTAGGCAG-3'	HLA-B*57:01	63	500	(Giardina et al., 2010)
4R	reverse	5'-CGCCTCCCACTTGCGCTGGG-3'	HLA-B*57:01	63	500	(Giardina et al., 2010)
HGH-F	forward	5'-/56-FAM/CAGTGCCTTCCCAACCATTCCCTTA-3'	GH1	63	250	(Giardina et al., 2010)
HGH-R	reverse	5'-ATCCACTCACGGATTTCTGTTGTGTTTC-3'	GH1	63	250	(Giardina et al., 2010)
/5'FAM/: 5' labeled FAM; /5'HEX/: 5' labeled HEX; /3'IABkFQ/: Iowa Black Quencher; /ZEN/: internal ZEN quencher
