# Supplementary material for: Comparison of Methods for In-House Screening of HLA-B*57:01 to Prevent Abacavir Hypersensitivity in HIV-1 Care
Source: PLoS One. 2015 Apr 15;10(4):e0123525. doi: 10.1371/journal.pone.0123525 (PMC4398410; doi:10.1371/journal.pone.0123525)
Supplement: S3 Table — Test results of each patient for the retrospective study, including the gold standard method (SSO combined with high resolution SSP PCR), qPCR, SSP PCR CE and flow cytometry. (XLSX) [file pone.0123525.s005.xlsx]

## Sheet: Blad1
Retrospective study: Confirmed HLA-B*57:01 positive patients by SSO
Patients	Test results per method for HLA-B*57:01 satus
nr	SSO	qPCR	SSP PCR CE	Flow Cytometry
1	positive	positive	positive	NA
2	positive	positive	NA	NA
3	positive	positive	NA	NA
4	positive	positive	NA	NA
5	positive	positive	positive	21766
6	positive	positive	positive	10441
7	positive	positive	positive	NA
8	positive	positive	positive	10648
9	positive	positive	positive	NA
10	positive	positive	positive	NA
11	positive	positive	positive	NA
12	positive	positive	positive	10488
13	positive	positive	NA	15239
14	positive	positive	positive	NA
15	positive	positive	positive	17925
16	positive	positive	positive	NA
17	positive	positive	positive	NA
18	positive	positive	positive	NA
19	positive	positive	NA	13427
20	positive	positive	positive	18061
21	positive	positive	positive	20338
22	positive	positive	NA	NA
23	positive	positive	NA	NA
24	positive	positive	positive	NA
25	positive	positive	positive	NA
26	positive	positive	positive	NA
27	positive	positive	NA	NA
28	positive	positive	positive	9386
29	positive	positive	positive	8292
30	positive	positive	positive	11677
31	positive	positive	NA	9281
32	positive	positive	positive	8789
33	positive	positive	positive	8880
34	positive	positive	positive	7563
35	positive	positive	positive	8576
36	positive	positive	positive	11870
37	positive	positive	positive	7243
38	positive	positive	positive	7204
39	positive	positive	positive	8059
40	positive	positive	positive	9868
41	positive	positive	positive	7251
NA = Not Available
